# Supplementary material for: Sleep Characteristics and Prevalence of Perceived Insufficient Sleep Across Age Groups in the Japanese Community-Based General Population: The Japan Multi-Institutional Collaborative Cohort Daiko Study
Source: Int J Environ Res Public Health. 2025 Aug 27;22(9):1338. doi: 10.3390/ijerph22091338 (PMC12469467; doi:10.3390/ijerph22091338)
Supplement: Supplementary file 1 [file ijerph-22-01338-s001.zip]

Archive with 1 entries (1 files):
- ijerph-3525147-supplementary.pdf
